# Supplementary material for: Coronary Event Risk Test (CERT) as a Risk Predictor for the 10-Year Clinical Outcome of Patients with Peripheral Artery Disease
Source: J Clin Med. 2023 Sep 23;12(19):6151. doi: 10.3390/jcm12196151 (PMC10573503; doi:10.3390/jcm12196151)
Supplement: Supplementary file 1 [file jcm-12-06151-s001.zip]

Archive with 1 entries (1 files):
- jcm-2417887-supplementary.pdf
